# Supplementary material for: Decoding the brain state-dependent relationship between pupil dynamics and resting state fMRI signal fluctuation
Source: eLife. 2021 Aug 31;10:e68980. doi: 10.7554/eLife.68980 (PMC8460262; doi:10.7554/eLife.68980)
Supplement: Figure 1—source data 1. [file elife-68980-fig1-data1.zip]

Archive with 4 entries (3 files):
- Fig-1/
- Fig-1/fig-1-A-mean_map.npy
- Fig-1/fig-1-B-correlation_maps.npy
- Fig-1/fig-1-C-spatial_correlations.npy
