# Supplementary material for: Decoding the brain state-dependent relationship between pupil dynamics and resting state fMRI signal fluctuation
Source: eLife. 2021 Aug 31;10:e68980. doi: 10.7554/eLife.68980 (PMC8460262; doi:10.7554/eLife.68980)
Supplement: Figure 2—source data 1. [file elife-68980-fig2-data1.zip]

Archive with 6 entries (5 files):
- Fig-2/
- Fig-2/fig-2-B-silhouette_scores.npy
- Fig-2/fig-2-C-frequencies.npy
- Fig-2/fig-2-C-PSDs.npy
- Fig-2/fig-2-cluster_labels.npy
- Fig-2/fig-2-D-cluster_maps.npy
