# Supplementary material for: Decoding the brain state-dependent relationship between pupil dynamics and resting state fMRI signal fluctuation
Source: eLife. 2021 Aug 31;10:e68980. doi: 10.7554/eLife.68980 (PMC8460262; doi:10.7554/eLife.68980)
Supplement: Figure 2—figure supplement 5—source data 1. [file elife-68980-fig2-figsupp5-data1.zip]

Archive with 4 entries (3 files):
- Fig-2-S5/
- Fig-2-S5/fig-2-S5-A-surrogate_maps.npy
- Fig-2-S5/fig-2-S5-B-match_ratios.npy
- Fig-2-S5/fig-2-S5-C-map_similarity.npy
